# Supplementary material for: Sulfated Polyhydroxysteroid Glycosides from the Sea of Okhotsk Starfish Henricia leviuscula spiculifera and Potential Mechanisms for Their Observed Anti-Cancer Activity against Several Types of Human Cancer Cells
Source: Mar Drugs. 2024 Jun 26;22(7):294. doi: 10.3390/md22070294 (PMC11278266; doi:10.3390/md22070294)
Supplement: Supplementary file 1 [file marinedrugs-22-00294-s001.zip]

Archive with 1 entries (1 files):
- marinedrugs-3075378-supplementary.pdf
